# Supplementary material for: Cobalt–Iron–Phosphate Hydrogen Evolution Reaction Electrocatalyst for Solar-Driven Alkaline Seawater Electrolyzer
Source: Nanomaterials (Basel). 2021 Nov 6;11(11):2989. doi: 10.3390/nano11112989 (PMC8624952; doi:10.3390/nano11112989)
Supplement: Supplementary file 1 [file nanomaterials-11-02989-s001.zip]

Archive with 1 entries (1 files):
- nanomaterials-1439393-SI modify.pdf
